# Supplementary material for: Na+ Translocation Dominates over H+-Translocation in the Membrane Pyrophosphatase with Dual Transport Specificity
Source: Int J Mol Sci. 2024 Nov 7;25(22):11963. doi: 10.3390/ijms252211963 (PMC11593465; doi:10.3390/ijms252211963)
Supplement: Supplementary file 1 [file ijms-25-11963-s001.zip]

Archive with 1 entries (1 files):
- ijms-3269295-supplementary.pdf
